# Supplementary material for: GmFULc Is Induced by Short Days in Soybean and May Accelerate Flowering in Transgenic Arabidopsis thaliana
Source: Int J Mol Sci. 2021 Sep 25;22(19):10333. doi: 10.3390/ijms221910333 (PMC8508813; doi:10.3390/ijms221910333)
Supplement: Supplementary file 1 [file ijms-22-10333-s001.zip]

Archive with 2 entries (2 files):
- Supplemental Data Set 1 .xlsx
- Supplementary table1 and 2.pdf
