# Supplementary material for: GmFULc Is Induced by Short Days in Soybean and May Accelerate Flowering in Transgenic Arabidopsis thaliana
Source: Int J Mol Sci. 2021 Sep 25;22(19):10333. doi: 10.3390/ijms221910333 (PMC8508813; doi:10.3390/ijms221910333)
Supplement: Supplementary file 1 [file ijms-22-10333-s001.zip › Supplemental Data Set 1 .xlsx]

## Sheet: Supplemental Data Set 1
Supplemental Data Set 1. List of GmFULc binding sites in the genome. This file lists the genomic sites bound by GmFULc in the ChIP-seq experiments.
GeneID	Chr	Start	End	Strand	Annotation	Distance_to_TSS	Annotated_Transcript	Annotation
AT1G01230	1	97796	98087	+	TTS (transcript:AT1G01225.1)	529	AT1G01230.1	ORMDL family protein
AT1G24095	1	8523904	8524139	+	TTS (transcript:AT1G24090.1)	796	AT1G24095.1	Putative thiol-disulfide oxidoreductase DCC
AT3G05185	3	10034886	10035131	+	promoter-TSS (transcript:AT3G05185.1)	-922	AT3G05185.1	ncRNA
AT3G05195	3	10036533	10036827	-	promoter-TSS (transcript:AT3G05195.1)	-137	AT3G05195.1	ncRNA
AT3G27570	3	10216087	10216324	-	exon (transcript:AT3G27570.1, exon 2 of 5)	759	AT3G27570.1	Sucrase/ferredoxin-like family protein
AT3G05635	3	10965847	10966183	-	Intergenic	-1299	AT3G05635.1	ncRNA
AT3G29633	3	11454190	11454417	-	promoter-TSS (transcript:AT3G29633.2)	-775	AT3G29633.2	hypothetical protein
AT3G06055	3	12242916	12243143	-	promoter-TSS (transcript:AT3G06055.1)	-554	AT3G06055.1	ncRNA
PER32	3	13587540	13587776	-	Intergenic	-57560	AT3G32980.1	Peroxidase superfamily protein
PER32	3	13588880	13592527	-	Intergenic	-60605	AT3G32980.1	Peroxidase superfamily protein
AT3G41761	3	14191743	14192384	+	Intergenic	-3854	AT3G41761.1	ncRNA
AT3G06355	3	14192964	14205141	+	promoter-TSS (transcript:AT3G06355.1)	-523	AT3G06355.1	ncRNA
PUB45	1	9723948	9724210	-	intron (transcript:AT1G27910.1, intron 1 of 5)	721	AT1G27910.1	Encodes a protein containing a UND, a U-box, and an ARM domain. This protein has E3 ubiquitin ligase activity based on in vitro assays.
AT3G47800	3	17632574	17632801	+	intron (transcript:AT3G47790.1, intron 13 of 17)	-2117	AT3G47800.1	Galactose mutarotase-like superfamily protein
AT3G51010	3	18947302	18947546	-	promoter-TSS (transcript:AT3G51000.1)	773	AT3G51010.1	protein translocase subunit
AT3G57470	3	21277407	21277634	-	TTS (transcript:AT3G57480.2)	-1503	AT3G57470.4	Insulinase (Peptidase family M16) family protein
AT3G57940	3	21449188	21449455	+	promoter-TSS (transcript:AT3G57940.2)	67	AT3G57940.1	GNAT acetyltransferase (DUF699)
AT3G61340	3	22700186	22700456	-	TTS (transcript:AT3G61340.1)	2160	AT3G61340.1	F-box and associated interaction domains-containing protein
HWS	3	22791945	22792172	+	promoter-TSS (transcript:AT3G61590.4)	-54	AT3G61590.4	Galactose oxidase/kelch repeat superfamily protein
BB	3	23456880	23457107	-	TTS (transcript:AT3G63520.1)	1466	AT3G63530.1	RING/U-box superfamily protein
AT4G01640	4	702713	702940	+	exon (transcript:AT4G01640.1, exon 2 of 2)	263	AT4G01640.1	F-box associated ubiquitination effector family protein
MLO1	4	1144815	1145074	+	exon (transcript:AT4G02600.1, exon 2 of 12)	1056	AT4G02600.2	Seven transmembrane MLO family protein
AT4G04285	4	1201505	1201769	+	TTS (transcript:AT4G04285.1)	846	AT4G04285.1	ncRNA
AT1G29250	1	10223339	10223608	-	exon (transcript:AT1G29250.1, exon 5 of 5)	1326	AT1G29250.1	Alba DNA/RNA-binding protein
AT4G06701	4	3950534	3953194	-	Intergenic	-11067	AT4G06701.3	ncRNA
AT4G06701	4	3953376	3953839	-	Intergenic	-12810	AT4G06701.3	ncRNA
AT4G06701	4	3954015	3955509	-	Intergenic	-13965	AT4G06701.3	ncRNA
AT4G06701	4	3955696	3955995	-	Intergenic	-15048	AT4G06701.3	ncRNA
AT4G06701	4	3966445	3966754	-	Intergenic	-25802	AT4G06701.3	ncRNA
AT4G06701	4	3968040	3968409	-	Intergenic	-27427	AT4G06701.3	ncRNA
AT4G06701	4	3969165	3969393	-	Intergenic	-28482	AT4G06701.3	ncRNA
AT4G06701	4	3975721	3975971	-	Intergenic	-35049	AT4G06701.3	ncRNA
AT4G06701	4	3977700	3978239	-	Intergenic	-37172	AT4G06701.3	ncRNA
AT4G06701	4	3979279	3979601	-	Intergenic	-38643	AT4G06701.3	ncRNA
AT1G06387	1	11017006	11017317	+	TTS (transcript:AT1G06387.1)	669	AT1G06387.1	ncRNA
AT4G06701	4	3979962	3980415	-	Intergenic	-39391	AT4G06701.3	ncRNA
AT4G06701	4	3986007	3986237	-	Intergenic	-45325	AT4G06701.3	ncRNA
AT4G06701	4	3987361	3987618	-	Intergenic	-46692	AT4G06701.3	ncRNA
AT4G06701	4	4000412	4000700	-	Intergenic	-59759	AT4G06701.3	ncRNA
AT4G06701	4	4005615	4005995	-	Intergenic	-65008	AT4G06701.3	ncRNA
AT4G06744	4	4008488	4008715	-	Intergenic	63869	AT4G06744.1	Leucine-rich repeat (LRR) family protein
AT4G06744	4	4009632	4010275	-	Intergenic	62517	AT4G06744.1	Leucine-rich repeat (LRR) family protein
AT4G06744	4	4010747	4011170	-	Intergenic	61512	AT4G06744.1	Leucine-rich repeat (LRR) family protein
AT4G05605	4	5633233	5633460	+	intron (transcript:AT4G08840.1, intron 3 of 4)	-1586	AT4G05605.1	ncRNA
AT4G09467	4	6008137	6008416	+	Intergenic	2371	AT4G09467.1	Carbohydrate-binding X8 domain superfamily protein
AT1G06757	1	12601425	12601652	-	promoter-TSS (transcript:AT1G06757.1)	-178	AT1G06757.1	ncRNA
AT4G05840	4	6668946	6669173	-	Intergenic	2815	AT4G05840.1	ncRNA
AT4G11570	4	7005626	7005903	+	TTS (transcript:AT4G11580.1)	1486	AT4G11570.1	Haloacid dehalogenase-like hydrolase (HAD) superfamily protein
AT4G14200	4	8188413	8188640	-	intron (transcript:AT4G14200.1, intron 1 of 4)	285	AT4G14200.1	Pentatricopeptide repeat (PPR) superfamily protein
AT4G17000	4	9565091	9565331	-	exon (transcript:AT4G16990.3, exon 10 of 10)	4419	AT4G17000.2	neurofilament heavy protein
CIPK12	4	10289637	10289957	-	exon (transcript:AT4G18700.1, exon 1 of 1)	1261	AT4G18700.1	neurofilament heavy protein
EMB1025	4	10869716	10869943	-	exon (transcript:AT4G20090.1, exon 1 of 2)	553	AT4G20090.2	Pentatricopeptide repeat (PPR) superfamily protein
PCMP-E35	4	11132731	11132958	-	TTS (transcript:AT4G20780.1)	242	AT4G20770.1	Pentatricopeptide repeat (PPR) superfamily protein
AT4G23470	4	12251003	12251286	+	TTS (transcript:AT4G23490.1)	2073	AT4G23470.3	PLAC8 family protein
AT4G25030	4	12864609	12865017	+	promoter-TSS (transcript:AT4G25030.2)	65	AT4G25030.2	Serine/Threonine-kinase
AFPH2	4	14266232	14266577	-	intron (transcript:AT4G28910.3, intron 1 of 3)	234	AT4G28910.3	Putative interactor of JAZ
AT1G06857	1	12970990	12971411	+	promoter-TSS (transcript:AT1G06857.1)	-858	AT1G06857.1	ncRNA
AT4G30620	4	14949305	14949594	-	promoter-TSS (transcript:AT4G30630.1)	623	AT4G30620.1	Putative BCR, YbaB family COG0718
LRL2	4	15081449	15081692	-	exon (transcript:AT4G30980.1, exon 1 of 6)	142	AT4G30980.1	LJRHL1-like 2
P4H9	4	16257991	16258218	-	intron (transcript:AT4G33910.1, intron 2 of 7)	870	AT4G33910.1	2-oxoglutarate (2OG) and Fe(II)-dependent oxygenase superfamily protein
PEX4	4	16283342	16283659	-	intron (transcript:AT4G33980.2, intron 3 of 5)	-1452	AT4G33970.1	Leucine-rich repeat (LRR) family protein
PUB5	4	17247817	17248044	-	exon (transcript:AT4G36550.1, exon 2 of 6)	531	AT4G36550.1	ARM repeat superfamily protein
AT4G39290	4	18286143	18286518	-	promoter-TSS (transcript:AT4G39290.1)	-28	AT4G39290.1	Galactose oxidase/kelch repeat superfamily protein
APTX	5	126362	126589	+	TTS (transcript:AT5G01305.1)	271	AT5G01310.1	APRATAXIN-like protein
ORP3A	5	413940	414178	+	exon (transcript:AT5G02100.2, exon 2 of 9)	107	AT5G02100.3	Oxysterol-binding family protein
AT5G03885	5	1042951	1043178	+	exon (transcript:AT5G03885.1, exon 2 of 2)	1183	AT5G03885.1	hypothetical protein
POT1B	5	1928996	1929293	+	intron (transcript:AT5G06310.1, intron 3 of 9)	801	AT5G06310.1	Nucleic acid-binding, OB-fold-like protein
ANN1	1	13225290	13225609	+	TTS (transcript:AT1G35710.1)	281	AT1G35720.1	annexin 1
AT5G07570	5	2392756	2393018	+	exon (transcript:AT5G07570.3, exon 1 of 3)	1165	AT5G07570.1	glycine/proline-rich protein
AT5G07940	5	2534466	2534693	+	exon (transcript:AT5G07940.5, exon 2 of 11)	855	AT5G07940.3	dentin sialophosphoprotein-like protein
AT5G10290	5	3235468	3235695	-	exon (transcript:AT5G10290.1, exon 11 of 11)	2817	AT5G10290.2	leucine-rich repeat transmembrane protein kinase family protein
NADP-ME2	5	3754898	3755160	+	exon (transcript:AT5G11670.1, exon 3 of 19)	938	AT5G11670.1	NADP-malic enzyme 2
LRP1	5	3987552	3987779	-	TTS (transcript:AT5G12330.3)	1982	AT5G12330.3	Lateral root primordium (LRP) protein-like protein
AT5G13210	5	4212699	4212970	+	Intergenic	-1121	AT5G13210.1	Uncharacterized conserved protein UCP015417, vWA
HPAT3	5	4338256	4338483	+	promoter-TSS (transcript:AT5G13500.2)	7	AT5G13500.2	Hyp O-arabinosyltransferase-like protein
AT5G13940	5	4494758	4494985	-	promoter-TSS (transcript:AT5G02125.1)	17	AT5G13940.2	aminopeptidase
AT5G14500	5	4674818	4675045	-	intron (transcript:AT5G14500.1, intron 7 of 8)	1901	AT5G14500.2	aldose 1-epimerase family protein
MED19B	5	6572309	6572579	+	exon (transcript:AT5G19480.2, exon 3 of 6)	942	AT5G19480.2	mediator of RNA polymerase II transcription subunit
LBD5	1	13419184	13419472	+	Intergenic	-3226	AT1G36000.1	LOB domain-containing protein 5
CAM6	5	7215425	7215652	-	intron (transcript:AT5G21274.1, intron 1 of 1)	514	AT5G21274.1	calmodulin 6
CAF1-11	5	7367806	7368059	-	exon (transcript:AT5G22260.1, exon 3 of 3)	-1133	AT5G22250.1	Polynucleotidyl transferase, ribonuclease H-like superfamily protein
RAD5	5	7566424	7566716	-	intron (transcript:AT5G22750.1, intron 15 of 19)	4539	AT5G22750.1	DNA/RNA helicase protein
F8H	5	7676927	7677154	+	exon (transcript:AT5G22940.2, exon 1 of 3)	102	AT5G22940.2	glucuronoxylan glucuronosyltransferase, putative
TET12	5	7726817	7727076	+	exon (transcript:AT5G23030.1, exon 1 of 2)	244	AT5G23030.1	tetraspanin12
RRC1	5	8636477	8636769	-	exon (transcript:AT5G25060.1, exon 13 of 17)	3594	AT5G25060.1	RNA recognition motif (RRM)-containing protein
AT5G25756	5	8962394	8962640	-	promoter-TSS (transcript:AT5G04075.1)	633	AT5G25756.1	hypothetical protein
AT5G29560	5	11184940	11185236	-	Intergenic	6879	AT5G29560.1	caleosin-related family protein
AT5G29560	5	11185503	11186647	-	Intergenic	5892	AT5G29560.1	caleosin-related family protein
AT5G30520	5	11702813	11703360	-	Intergenic	-66448	AT5G30520.1	hypothetical protein
AT1G39070	1	14721741	14722006	+	Intergenic	-11652	AT1G39070.1	hypothetical protein
AT5G30520	5	11703974	11704304	-	Intergenic	-67501	AT5G30520.1	hypothetical protein
AT5G30520	5	11705212	11705601	-	Intergenic	-68768	AT5G30520.1	hypothetical protein
AT5G30520	5	11708104	11708475	-	Intergenic	-71651	AT5G30520.1	hypothetical protein
AT5G30520	5	11708823	11709235	-	Intergenic	-72391	AT5G30520.1	hypothetical protein
AT5G30520	5	11723364	11723862	-	Intergenic	-86975	AT5G30520.1	hypothetical protein
AT5G30520	5	11724282	11724558	-	Intergenic	-87782	AT5G30520.1	hypothetical protein
AT5G30520	5	11726202	11729924	-	Intergenic	-91425	AT5G30520.1	hypothetical protein
AT5G30520	5	11730355	11730794	-	Intergenic	-93936	AT5G30520.1	hypothetical protein
AT5G30520	5	11731055	11732770	-	Intergenic	-95274	AT5G30520.1	hypothetical protein
AT5G30520	5	11732925	11733243	-	Intergenic	-96446	AT5G30520.1	hypothetical protein
AT1G40104	1	15082079	15083983	+	exon (transcript:AT1G40104.1, exon 7 of 22)	1079	AT1G40104.1	hypothetical protein
AT5G30520	5	11733456	11733969	-	Intergenic	-97074	AT5G30520.1	hypothetical protein
AT5G30520	5	11734373	11735463	-	Intergenic	-98280	AT5G30520.1	hypothetical protein
AT5G30520	5	11735821	11736274	-	Intergenic	-99409	AT5G30520.1	hypothetical protein
AT5G30520	5	11757488	11757715	-	Intergenic	-120963	AT5G30520.1	hypothetical protein
AT5G30520	5	11762399	11762824	-	Intergenic	-125973	AT5G30520.1	hypothetical protein
AT5G32440	5	11870653	11870940	+	Intergenic	-205921	AT5G32440.1	Ubiquitin system component Cue protein
AT5G32440	5	11873196	11873430	+	Intergenic	-203404	AT5G32440.1	Ubiquitin system component Cue protein
AT5G32440	5	11971637	11971924	+	Intergenic	-104937	AT5G32440.1	Ubiquitin system component Cue protein
AT5G32440	5	12046640	12046874	+	Intergenic	-29960	AT5G32440.1	Ubiquitin system component Cue protein
AT5G32440	5	12059747	12060104	+	Intergenic	-16792	AT5G32440.1	Ubiquitin system component Cue protein
AT1G04307	1	1429687	1429914	-	promoter-TSS (transcript:AT1G04307.1)	89	AT1G04307.1	ncRNA
AT1G40104	1	15084287	15085859	+	intron (transcript:AT1G40104.1, intron 17 of 21)	3121	AT1G40104.1	hypothetical protein
AT5G34581	5	12924122	12924349	+	Intergenic	3869	AT5G34581.1	hydroxyproline-rich glycoprotein family protein
AT5G34829	5	13010437	13010756	-	Intergenic	-27707	AT5G34829.1	transmembrane protein
SAP	5	13945412	13945696	-	Intergenic	-4687	AT5G35770.1	Transducin/WD40 repeat-like superfamily protein
AT5G05445	5	14743265	14743512	-	promoter-TSS (transcript:AT5G05445.1)	-928	AT5G05445.1	ncRNA
FLA20	5	16408834	16409105	-	Intergenic	-1039	AT5G40940.1	putative fasciclin-like arabinogalactan protein 20
AT5G42840	5	17180658	17180885	+	TTS (transcript:AT5G42850.1)	1689	AT5G42840.2	Cysteine/Histidine-rich C1 domain family protein
AT5G44410	5	17891004	17891434	-	TTS (transcript:AT5G44410.1)	1848	AT5G44410.1	FAD-binding Berberine family protein
RAN1	5	18078890	18079201	-	exon (transcript:AT5G44790.1, exon 2 of 9)	1115	AT5G44790.1	copper-exporting ATPase / responsive-to-antagonist 1 / copper-transporting ATPase (RAN1)
AT5G45240	5	18311547	18311875	+	Intergenic	-1995	AT5G45240.1	Disease resistance protein
RRS1	5	18327610	18327837	+	exon (transcript:AT5G45260.1, exon 2 of 7)	1520	AT5G45260.2	Disease resistance protein (TIR-NBS-LRR class)
AT1G40104	1	15106867	15107114	+	Intergenic	25038	AT1G40104.1	hypothetical protein
AT5G06705	5	18329768	18329995	+	exon (transcript:AT5G45260.1, exon 5 of 7)	-3546	AT5G06705.1	ncRNA
AT5G45790	5	18572833	18573126	+	exon (transcript:AT5G45790.2, exon 1 of 1)	678	AT5G45790.1	Ubiquitin carboxyl-terminal hydrolase family protein
CBSCBSPB5	5	20573256	20573676	-	exon (transcript:AT5G50530.1, exon 8 of 15)	1784	AT5G50530.1	CBS / octicosapeptide/Phox/Bemp1 (PB1) domains-containing protein
AT5G52045	5	21130931	21131206	-	TTS (transcript:AT5G52045.1)	632	AT5G52045.1	hypothetical protein
MSBP1	5	21214097	21214353	+	exon (transcript:AT5G52240.1, exon 2 of 2)	1245	AT5G52240.2	membrane steroid binding protein 1
D6PK	5	22641996	22642223	-	exon (transcript:AT5G55910.2, exon 1 of 3)	305	AT5G55910.1	D6 protein kinase
AT5G58680	5	23709720	23709948	-	promoter-TSS (transcript:AT5G58680.1)	-307	AT5G58680.1	ARM repeat superfamily protein
VIP4	5	24606239	24606491	-	exon (transcript:AT5G61150.2, exon 4 of 11)	1360	AT5G61150.1	leo1-like family protein
OXA1	5	24926980	24927207	-	promoter-TSS (transcript:AT5G62060.1)	221	AT5G62050.1	inner membrane OXA1-like protein
AT5G09785	5	26711527	26711778	-	promoter-TSS (transcript:AT5G09785.1)	-423	AT5G09785.1	ncRNA
AT1G40104	1	15140929	15141162	+	Intergenic	59093	AT1G40104.1	hypothetical protein
ORF101A	Mt	73405	73844	+	Intergenic	-2508	ATMG00260.1	miscRNA
ORF106A	Mt	115064	115387	+	promoter-TSS (transcript:ATMG00430.1)	-206	ATMG00430.1	miscRNA
ORF105B	Mt	364841	365134	+	TTS (transcript:ATMG01400.1)	1262	ATMG01400.1	miscRNA
MATK	Pt	9	7977	-	promoter-TSS (transcript:ATCG00040.1)	-357	ATCG00040.1
RPOC1	Pt	8245	36224	-	TTS (transcript:ATCG00190.1)	850	ATCG00180.1
RPL16	Pt	36446	128456	-	TTS (transcript:ATCG00800.1)	201	ATCG00790.1
YCF1.2	Pt	132353	132842	-	Intergenic	-3353	ATCG01130.1
RPS12B	Pt	134930	135181	+	Intergenic	-4801	ATCG01230.1
RPS12B	Pt	139700	140745	+	promoter-TSS (transcript:ATCG01240.1)	366	ATCG01230.1
NDHB.2	Pt	141560	143744	+	intron (transcript:ATCG01250.1, intron 1 of 1)	798	ATCG01250.1
AT1G40104	1	15143202	15143435	+	Intergenic	61366	AT1G40104.1	hypothetical protein
ycf15-B	Pt	145422	146012	-	promoter-TSS (transcript:ATCG01270.1)	-563	ATCG01270.1
ycf15-B	Pt	146229	148551	-	exon (transcript:ATCG01280.1, exon 1 of 1)	-2236	ATCG01270.1
ycf2-B	Pt	148865	149161	-	exon (transcript:ATCG01280.1, exon 1 of 1)	3162	ATCG01280.1
ycf2-B	Pt	149598	153154	-	exon (transcript:ATCG01280.1, exon 1 of 1)	799	ATCG01280.1
rpl2-B	Pt	153402	154094	+	TTS (transcript:ATCG01300.1)	942	ATCG01310.1	Ribosomal protein L2 family
SKS6	1	15599441	15599668	-	Intergenic	8412	AT1G41830.1	SKU5-similar 6
AT1G43730	1	16510473	16510804	-	promoter-TSS (transcript:AT1G43730.1)	-854	AT1G43730.1	RNA-directed DNA polymerase
AT1G44608	1	16876065	16876292	-	exon (transcript:AT1G44608.1, exon 1 of 2)	371	AT1G44608.1	hypothetical protein
AGL97	1	17234971	17235330	-	Intergenic	-2199	AT1G46408.1	AGAMOUS-like 97
AT1G07333	1	17313844	17314071	-	promoter-TSS (transcript:AT1G07337.1)	279	AT1G07333.1	ncRNA
AT1G47710	1	17558969	17559196	+	intron (transcript:AT1G47710.2, intron 2 of 2)	945	AT1G47710.1	Serine protease inhibitor (SERPIN) family protein
AT1G10890	1	3630208	3630459	+	exon (transcript:AT1G10890.2, exon 4 of 4)	2252	AT1G10890.4	arginine/glutamate-rich 1 protein
AT1G53815	1	20090708	20090935	-	promoter-TSS (transcript:AT1G53820.1)	141	AT1G53815.1	F-box family protein
AT1G08033	1	20581893	20582120	-	promoter-TSS (transcript:AT1G55175.1)	558	AT1G08033.1	ncRNA
AT1G08487	1	23003397	23003624	+	promoter-TSS (transcript:AT1G08487.1)	5	AT1G08487.1	ncRNA
KNAT7	1	23337315	23337646	+	exon (transcript:AT1G62990.1, exon 1 of 5)	313	AT1G62990.1	homeobox knotted-like protein
DREB1E	1	23371056	23371283	-	Intergenic	-2753	AT1G63030.1	Integrase-type DNA-binding superfamily protein
KCR1	1	25391629	25391902	+	TTS (transcript:AT1G67720.1)	427	AT1G67730.1	beta-ketoacyl reductase 1
MAP70.1	1	25513673	25513900	-	intron (transcript:AT1G68060.1, intron 2 of 10)	815	AT1G68060.1	microtubule-associated proteins 70-1
AT1G68390	1	25645463	25645690	+	TTS (transcript:AT1G68390.1)	3042	AT1G68390.1	Core-2/I-branching beta-1,6-N-acetylglucosaminyltransferase family protein
JAG	1	25686162	25686389	-	promoter-TSS (transcript:AT1G68480.1)	-80	AT1G68480.1	C2H2 and C2HC zinc fingers superfamily protein
AT1G70150	1	26417729	26417956	+	intron (transcript:AT1G70150.1, intron 5 of 10)	970	AT1G70150.1	zinc ion binding protein
STP1	1	3780809	3781111	+	TTS (transcript:AT1G11260.1)	3724	AT1G11260.1	sugar transporter 1
AT1G70505	1	26570302	26570742	+	promoter-TSS (transcript:AT1G09187.1)	-125	AT1G70505.1	transmembrane protein
AT2G01008	2	1194	1564	+	intron (transcript:AT2G01008.1, intron 1 of 2)	354	AT2G01008.1	maternal effect embryo arrest protein
AT2G01008	2	1769	2049	+	exon (transcript:AT2G01008.1, exon 3 of 3)	884	AT2G01008.1	maternal effect embryo arrest protein
AT2G01008	2	2349	3753	+	exon (transcript:AT2G01008.1, exon 3 of 3)	2026	AT2G01008.1	maternal effect embryo arrest protein
AT2G01021	2	4181	7512	+	promoter-TSS (transcript:AT2G01021.1)	-725	AT2G01021.1	hypothetical protein
AT2G01021	2	7743	8089	+	Intergenic	1345	AT2G01021.1	hypothetical protein
AT2G01023	2	8382	10306	-	TTS (transcript:AT2G01023.1)	423	AT2G01023.1	hypothetical protein
AT2G01810	2	347150	347381	+	promoter-TSS (transcript:AT2G01810.1)	-272	AT2G01810.1	RING/FYVE/PHD zinc finger superfamily protein;
AT2G03130	2	940900	941134	+	promoter-TSS (transcript:AT2G03140.10)	410	AT2G03130.1	Ribosomal protein L12/ ATP-dependent Clp protease adaptor protein ClpS family protein
AT2G04945	2	2121072	2121300	-	promoter-TSS (transcript:AT2G04945.1)	-678	AT2G04945.1	ncRNA
AT1G11270	1	3782026	3782291	-	intron (transcript:AT1G11270.2, intron 2 of 2)	4830	AT1G11270.3	F-box and associated interaction domains-containing protein
AT2G07722	2	3438598	3438841	+	promoter-TSS (transcript:AT2G07722.1)	-23	AT2G07722.1	transmembrane protein
AT2G07741	2	3502922	3503197	+	promoter-TSS (transcript:AT2G07835.1)	740	AT2G07741.1	ATPase, F0 complex, subunit A protein
AT2G07981	2	3605745	3606345	+	Intergenic	-8941	AT2G07981.1	hypothetical protein
AT2G07981	2	3606516	3606787	+	Intergenic	-8335	AT2G07981.1	hypothetical protein
AT2G07981	2	3606955	3607416	+	Intergenic	-7801	AT2G07981.1	hypothetical protein
AT2G07981	2	3607593	3607920	+	Intergenic	-7230	AT2G07981.1	hypothetical protein
AT2G07981	2	3614921	3615491	+	exon (transcript:AT2G07981.1, exon 2 of 16)	220	AT2G07981.1	hypothetical protein
AT2G08986	2	3615778	3617429	+	exon (transcript:AT2G07981.1, exon 10 of 16)	-1455	AT2G08986.1	hypothetical protein
AT2G08986	2	3617638	3620207	+	exon (transcript:AT2G08986.1, exon 5 of 46)	864	AT2G08986.1	hypothetical protein
AT2G08986	2	3620685	3622077	+	intron (transcript:AT2G08986.1, intron 17 of 45)	3323	AT2G08986.1	hypothetical protein
TPL	1	5420738	5420965	-	promoter-TSS (transcript:AT1G15750.3)	8	AT1G15750.3	Transducin family protein / WD-40 repeat family protein
AT2G08986	2	3622405	3622803	+	intron (transcript:AT2G08986.1, intron 24 of 45)	4546	AT2G08986.1	hypothetical protein
AT2G08986	2	3623106	3623846	+	intron (transcript:AT2G08986.1, intron 29 of 45)	5418	AT2G08986.1	hypothetical protein
AT2G08986	2	3624387	3624782	+	exon (transcript:AT2G08986.1, exon 36 of 46)	6526	AT2G08986.1	hypothetical protein
AT2G08986	2	3625122	3626493	+	intron (transcript:AT2G08986.1, intron 42 of 45)	7749	AT2G08986.1	hypothetical protein
AT2G08986	2	3626777	3627520	+	TTS (transcript:AT2G08986.1)	9090	AT2G08986.1	hypothetical protein
AT2G09840	2	3716285	3716512	-	Intergenic	-10804	AT2G09840.1	nucleic acid/zinc ion-binding protein
AT2G09840	2	3718091	3718331	-	Intergenic	-12617	AT2G09840.1	nucleic acid/zinc ion-binding protein
AT2G05515	2	4019705	4019932	+	promoter-TSS (transcript:AT2G10450.1)	351	AT2G05515.1	ncRNA
AT2G12550	2	5099866	5100115	+	Intergenic	-14814	AT2G12550.1	ubiquitin-associated (UBA)/TS-N domain-containing protein
AT2G12646	2	5198544	5200176	-	Intergenic	-30057	AT2G12646.1	PLATZ transcription factor family protein
AT1G16680	1	5702992	5703219	+	exon (transcript:AT1G16680.1, exon 1 of 9)	952	AT1G16680.1	Chaperone DnaJ-domain superfamily protein
AT2G12646	2	5202110	5202412	-	Intergenic	-32958	AT2G12646.1	PLATZ transcription factor family protein
AT2G12646	2	5202944	5203767	-	Intergenic	-34052	AT2G12646.1	PLATZ transcription factor family protein
AT2G14247	2	6031139	6031366	+	Intergenic	-3030	AT2G14247.1	Expressed protein
AT2G16586	2	7190949	7191353	+	promoter-TSS (transcript:AT2G06695.1)	214	AT2G16586.1	transmembrane protein
AT2G20210	2	8724864	8725091	-	promoter-TSS (transcript:AT2G20230.1)	150	AT2G20210.2	RNI-like superfamily protein
AT2G22400	2	9508231	9508514	-	promoter-TSS (transcript:AT2G22410.1)	523	AT2G22400.1	S-adenosyl-L-methionine-dependent methyltransferases superfamily protein
AT2G27460	2	11741000	11741227	+	exon (transcript:AT2G27460.1, exon 2 of 14)	611	AT2G27460.1	sec23/sec24 transport family protein
AT2G27775	2	11839534	11839761	-	Intergenic	3646	AT2G27775.2	PPR containing protein
AT2G28620	2	12269065	12269438	-	exon (transcript:AT2G28620.2, exon 5 of 21)	769	AT2G28620.3	P-loop containing nucleoside triphosphate hydrolases superfamily protein
AT2G29510	2	12635027	12635325	+	exon (transcript:AT2G29510.1, exon 2 of 3)	739	AT2G29510.1	hypothetical protein (DUF3527)
AT1G23570	1	8356656	8356922	-	promoter-TSS (transcript:AT1G23570.1)	-282	AT1G23570.3	hypothetical protein (DUF220)
AT2G29605	2	12661430	12661657	-	Intergenic	-1456	AT2G29605.1	Plant protein 1589 of unknown function
AT2G08805	2	15344194	15344514	+	intron (transcript:AT2G36590.1, intron 3 of 6)	-1087	AT2G08805.1	ncRNA
SGR6	2	15436307	15436534	-	intron (transcript:AT2G36810.1, intron 11 of 50)	1114	AT2G36810.3	ARM repeat superfamily protein
AT2G37125	2	15596042	15596323	-	TTS (transcript:AT2G37125.1)	726	AT2G37125.1	GRF zinc finger protein
AT2G38710	2	16186035	16186262	-	exon (transcript:AT2G38710.1, exon 3 of 6)	990	AT2G38710.2	AMMECR1 family
HTA8	2	16219388	16219754	-	TTS (transcript:AT2G38800.1)	1311	AT2G38810.1	histone H2A 8
PAT02	2	17106966	17107194	-	promoter-TSS (transcript:AT2G40990.1)	-50	AT2G40990.1	DHHC-type zinc finger family protein
AT2G43470	2	18051216	18051594	-	exon (transcript:AT2G43470.1, exon 1 of 7)	184	AT2G43470.1	zinc finger CCCH domain protein, putative (DUF3755)
CYP21-3	2	19428034	19428261	+	TTS (transcript:AT2G47310.1)	831	AT2G47320.1	Cyclophilin-like peptidyl-prolyl cis-trans isomerase family protein
DJ1D	3	585743	585970	+	promoter-TSS (transcript:AT3G02720.1)	-368	AT3G02720.1	Class I glutamine amidotransferase-like superfamily protein
AT1G23880	1	8436105	8436356	+	TTS (transcript:AT1G23870.1)	573	AT1G23880.1	NHL domain-containing protein
AT3G06770	3	2137018	2137245	-	promoter-TSS (transcript:AT3G06770.5)	-46	AT3G06770.5	Pectin lyase-like superfamily protein
UBC11	3	2641067	2641327	+	TTS (transcript:AT3G08680.1)	141	AT3G08690.2	ubiquitin-conjugating enzyme 11
NAC053	3	3272306	3272546	+	exon (transcript:AT3G10500.1, exon 3 of 6)	1209	AT3G10500.2	NAC domain containing protein 53
AT3G13224	3	4254862	4255089	+	promoter-TSS (transcript:AT3G13222.1)	-15	AT3G13224.3	RNA-binding (RRM/RBD/RNP motifs) family protein
AT3G14740	3	4952407	4952711	-	TTS (transcript:AT3G14750.1)	864	AT3G14740.2	RING/FYVE/PHD zinc finger superfamily protein
AT3G23470	3	8413924	8414327	+	promoter-TSS (transcript:AT3G23470.3)	-491	AT3G23470.2	Cyclopropane-fatty-acyl-phospholipid synthase
AT3G24090	3	8699166	8699393	-	exon (transcript:AT3G24090.1, exon 6 of 10)	1773	AT3G24090.1	putative glucosamine-fructose-6-phosphate aminotransferase
AT3G24542	3	8955331	8955558	+	promoter-TSS (transcript:AT3G24542.1)	-813	AT3G24542.1	Beta-galactosidase related protein;
EAF1B	3	9084319	9084585	-	intron (transcript:AT3G24870.2, intron 1 of 20)	596	AT3G24870.3	Helicase/SANT-associated, DNA binding protein
PBE2	3	9650903	9651130	-	intron (transcript:AT3G26340.1, intron 6 of 7)	1920	AT3G26340.1	N-terminal nucleophile aminohydrolases (Ntn hydrolases) superfamily protein
